# Supplementary material for: Unintended pregnancy among women living with HIV and its predictors in East Africa, 2024. A systematic review and meta-analysis
Source: PLoS One. 2024 Dec 27;19(12):e0310212. doi: 10.1371/journal.pone.0310212 (PMC11676498; doi:10.1371/journal.pone.0310212)
Supplement: S3 File — (ZIP) [file pone.0310212.s003.zip]

Archive with 4 entries (4 files):
- Excluded studies after reading the abstract.docx
- Excluded studies because the outcome of interest not reported.docx
- Excluded studies by reading the titles.docx
- Excluded studies due to duplication.docx
