# Supplementary material for: Unintended pregnancy among women living with HIV and its predictors in East Africa, 2024. A systematic review and meta-analysis
Source: PLoS One. 2024 Dec 27;19(12):e0310212. doi: 10.1371/journal.pone.0310212 (PMC11676498; doi:10.1371/journal.pone.0310212)
Supplement: S1 Data — (XLSX) [file pone.0310212.s004.xlsx]

## Sheet: unintended pregnancy - final
	Table S3 a table of all data extracted from the primary research sources for the systematic review and meta analysis.
ID	Author Name/Publication year	data extracter	Study Design	Sample Size	Studied Popn	Date	Country	Proportion(%)	Se Proportion	HIGH PARITY	log high par	se high parity	PARITY LCI	log LCI	PARITY UCI	log UCI	ARV duration	log ARV duratn	se ARV	ARV LCI	log ARV LCI	ARV UCI	log UCI ARV	non regu partner/single	log partner	se partner	partner LCI	LOG LCI partner	partner uCI	log UCI	Unemplot	log unemp	se Unempt	unemp LCI	log LCI2	unemp UCI	log UCI une	age	log age	se age	age LCI	log LCI3	age UCI	LOG UCI 4	educ	log edu	se Educn	edu LCI	log LCI5
1	Samuel K et al/2022	Eyob Shitie Lake & Mulat Ayele	cross sectional	408	401	2023-12-19	Ethiopia	22.4	2.08201	4.24	0.627366	0.13439	2.31	0.363612	7.77	0.890421	2.2	0.342423	0.120263	1.28	0.10721	3.79	0.578639	0.3	-0.522879	0.195387	0.12	-0.920819	0.7	-0.154902	2.27	0.356026	0.275446	0.64	-0.19382	7.69	0.885926
2	Tigist Teklu et al/2021	Eyob Shitie Lake & Mulat Ayele	cross sectional	353	347	2023-12-19	Ethiopia	41.7	2.6469																						2.42	0.383815	0.13071	1.34	0.127105	4.36	0.639486
3	Dereje B and Rose M/2021	Eyob Shitie Lake & Mulat Ayele	cross sectional	670	654	2023-12-19	Ethiopia	21.4	1.60372
4	Yosef L et al/2022	Eyob Shitie Lake & Mulat Ayele	case control	304	304	2023-12-19	Ethiopia																								5.55	0.744293	0.239448	1.92	0.283301	16.67	1.22194	4.35	0.638489	0.190249	1.78	0.25042	10	1	4.62	0.664642	0.229249	1.6	0.20412
5	Agnes n et al/2020	Eyob Shitie Lake & Mulat Ayele	cross sectional	547	518	2023-12-19	Uganda	41.1	2.16179	2.79	0.445604	0.0913624	1.85	0.267172	4.22	0.625312	3.69	0.567026	0.189316	1.57	0.1959	8.67	0.938019	3.74	0.572872	0.178176	1.67	0.222716	8.34	0.921166
6	Kimiyo K et al/2011	Eyob Shitie Lake & Mulat Ayele	cross sectional	565	565	2023-12-20	Rwanda	62.7	2.03453	3.83	0.583199	0.239575	1.3	0.113943	11.3	1.05308	0.86	-0.0655015	0.207876	0.34	-0.468521	2.22	0.346353															1.63	0.212188	0.22012	0.6	-0.221849	4.42	0.645422	1.41	0.149219	0.204602	0.56	-0.251812
7	Fredrick O et al/2015	Eyob Shitie Lake & Mulat Ayele	cross sectional	119	119	2023-12-20	Kenya	19.3	3.61778	2.8	0.447158	0.202714	1.12	0.049218	6.98	0.843855								1.53	0.184691	0.256706	0.48	-0.318759	4.87	0.687529	2.52	0.401401	0.194205	1.05	0.0211893	6.06	0.782473	1.13	0.0530784	0.284356	0.31	-0.508638	4.09	0.611723	1.37	0.136721	0.221743	0.5	-0.30103
8	Jana J et al/2018	Eyob Shitie Lake & Mulat Ayele	cohort	110	110	2023-12-20	Uganda	45	4.74342
9	Francis O et al/2012	Eyob Shitie Lake & Mulat Ayele	cross sectional	394	394	2023-12-20	Kenya	74	2.20981																													1.11	0.045323	0.034992	0.91	-0.0409586	1.25	0.09691	1.43	0.155336	0.274419	0.42	-0.376751
10	Donatien B et al/2014	Eyob Shitie Lake & Mulat Ayele	cohort	849	849	2023-12-20	Kenya	41	1.68797															1.22	0.0863598	0.16642	0.57	-0.244125	2.56	0.40824								0.6	-0.221849	0.233079	0.21	-0.677781	1.74	0.240549	3.13	0.495544	0.25734	0.98	-0.00877392
[truncated: 2 more columns]
